# Supplementary material for: Synthesis and Evaluation of Small Molecule Drug Conjugates Harnessing Thioester-Linked Maytansinoids
Source: Pharmaceutics. 2022 Jun 21;14(7):1316. doi: 10.3390/pharmaceutics14071316 (PMC9323955; doi:10.3390/pharmaceutics14071316)
Supplement: Supplementary file 1 [file pharmaceutics-14-01316-s001.zip]

Archive with 1 entries (1 files):
- pharmaceutics-1755407-supplementary.pdf
